# Supplementary material for: Landscape Structure and Breeding Site Conditions Shape the Urban Distribution of the Two Frog Species, Dryophytes japonica and Rhacophorus schlegelii
Source: Ecol Evol. 2026 Jan 9;16(1):e72845. doi: 10.1002/ece3.72845 (PMC12789193; doi:10.1002/ece3.72845)
Supplement: Supplementary file 1 — Data S1: code2year. [file ECE3-16-e72845-s001.txt]

#########
## 2022JGf[^ªÍ
## 2025/11/18 oCXÎ
##
#########

library(spaMM)
dat1 <- read.csv("data2year.csv")

## Landscape factors
# Dryophytes japonica
ama1 <- fitme(ama01 ~ paddy50marea + Matern(1 | x + y) + (1 | year), family=binomial,data=dat1)
ama2 <- fitme(ama01 ~ buf100mpaddy + Matern(1 | x + y) + (1 | year), family=binomial,data=dat1)
ama3 <- fitme(ama01 ~ buf50mforest + Matern(1 | x + y) + (1 | year), family=binomial,data=dat1)
ama4 <- fitme(ama01 ~ buf100mforest + Matern(1 | x + y) + (1 | year), family=binomial,data=dat1)
ama5 <- fitme(ama01 ~ paddy50marea + buf50mforest + Matern(1 | x + y) + (1 | year), family=binomial,data=dat1)
ama6 <- fitme(ama01 ~ paddy50marea + buf100mforest + Matern(1 | x + y) + (1 | year), family=binomial,data=dat1)
ama7 <- fitme(ama01 ~ buf100mpaddy + buf50mforest + Matern(1 | x + y) + (1 | year), family=binomial,data=dat1)
ama8 <- fitme(ama01 ~ buf100mpaddy + buf100mforest + Matern(1 | x + y) + (1 | year), family=binomial,data=dat1)

# comparing AIC values
AIC(ama1)#250.8636
AIC(ama2)
AIC(ama3)##251.3123
AIC(ama4)
AIC(ama5)
AIC(ama6)
AIC(ama7)
AIC(ama8)


# Rhacophorus schlegelii
syu1 <- fitme(syu01 ~ paddy50marea + Matern(1 | x + y) + (1 | year), family=binomial,data=dat1)
syu2 <- fitme(syu01 ~ buf100mpaddy + Matern(1 | x + y) + (1 | year), family=binomial,data=dat1)
syu3 <- fitme(syu01 ~ buf50mforest + Matern(1 | x + y) + (1 | year), family=binomial,data=dat1)
syu4 <- fitme(syu01 ~ buf100mforest + Matern(1 | x + y) + (1 | year), family=binomial,data=dat1)
syu5 <- fitme(syu01 ~ paddy50marea + buf50mforest + Matern(1 | x + y) + (1 | year), family=binomial,data=dat1)
syu6 <- fitme(syu01 ~ paddy50marea + buf100mforest + Matern(1 | x + y) + (1 | year), family=binomial,data=dat1)
syu7 <- fitme(syu01 ~ buf100mpaddy + buf50mforest + Matern(1 | x + y) + (1 | year), family=binomial,data=dat1)
syu8 <- fitme(syu01 ~ buf100mpaddy + buf100mforest + Matern(1 | x + y) + (1 | year), family=binomial,data=dat1)

# comparing AIC values
AIC(syu1)
AIC(syu2)
AIC(syu3)
AIC(syu4)# 191.7860
AIC(syu5)
AIC(syu6)
AIC(syu7)
AIC(syu8)


## microenvironmental factors

amalo1 <- fitme(ama01 ~ conc_lev + soil_path + water_retain + Matern(1 | x + y) + (1 | year), family=binomial,data=dat1)
amalo2 <- fitme(ama01 ~ conc_lev + Matern(1 | x + y) + (1 | year), family=binomial,data=dat1)
amalo3 <- fitme(ama01 ~ soil_path + Matern(1 | x + y) + (1 | year), family=binomial,data=dat1)
amalo4 <- fitme(ama01 ~ water_retain + Matern(1 | x + y) + (1 | year), family=binomial,data=dat1)
amalo5 <- fitme(ama01 ~ conc_lev + soil_path + Matern(1 | x + y) + (1 | year), family=binomial,data=dat1)
amalo6 <- fitme(ama01 ~ conc_lev + water_retain + Matern(1 | x + y) + (1 | year), family=binomial,data=dat1)
amalo7 <- fitme(ama01 ~ soil_path + water_retain + Matern(1 | x + y) + (1 | year), family=binomial,data=dat1)

# comparing AIC values
AIC(amalo1)
AIC(amalo2)
AIC(amalo3)
AIC(amalo4)# 175.0953
AIC(amalo5)
AIC(amalo6)
AIC(amalo7)


syulo1 <- fitme(syu01 ~ conc_lev + soil_path + water_retain + Matern(1 | x + y) + (1 | year), family=binomial,data=dat1)
syulo2 <- fitme(syu01 ~ conc_lev + Matern(1 | x + y) + (1 | year), family=binomial,data=dat1)
syulo3 <- fitme(syu01 ~ soil_path + Matern(1 | x + y) + (1 | year), family=binomial,data=dat1)
syulo4 <- fitme(syu01 ~ water_retain + Matern(1 | x + y) + (1 | year), family=binomial,data=dat1)
syulo5 <- fitme(syu01 ~ conc_lev + soil_path + Matern(1 | x + y) + (1 | year), family=binomial,data=dat1)
syulo6 <- fitme(syu01 ~ conc_lev + water_retain + Matern(1 | x + y) + (1 | year), family=binomial,data=dat1)
syulo7 <- fitme(syu01 ~ soil_path + water_retain + Matern(1 | x + y) + (1 | year), family=binomial,data=dat1)

# comparing AIC values
AIC(syulo1)
AIC(syulo2)
AIC(syulo3)
AIC(syulo4)
AIC(syulo5)
AIC(syulo6)
AIC(syulo7)# 180.2681


## Landscape and microenvironment combined model (final model)

best_ama <- fitme(ama01 ~ paddy50marea + water_retain + Matern(1 | x + y) + (1 | year), family=binomial,data=dat1)
AIC(best_ama) # 176.6549


best_syu <- fitme(syu01 ~ buf100mforest + soil_path + water_retain + Matern(1 | x + y) + (1 | year), family=binomial,data=dat1)
AIC(best_syu) # 173.1488
