# Supplementary material for: Landscape Structure and Breeding Site Conditions Shape the Urban Distribution of the Two Frog Species, Dryophytes japonica and Rhacophorus schlegelii
Source: Ecol Evol. 2026 Jan 9;16(1):e72845. doi: 10.1002/ece3.72845 (PMC12789193; doi:10.1002/ece3.72845)
Supplement: Supplementary file 2 — Data S2: data2year. [file ECE3-16-e72845-s002.csv]

name	year	x	y	ama01	syu01	water_retain	paddy50marea	buf100mpaddy	buf50mforest	buf100mforest	soil_path	conc_path	soil_lev	conc_lev
1	2022	365290.282	3937593.872	1	0	1	5471.359	9346	0	0	0	1	1	0
2	2022	365299.711	3937679.209	1	0	1	5577.026	10426	0	0	0	1	1	0
3	2022	365494.907	3936464.243	0	0	1	4839.035	6634	0	0	0	1	1	0
5	2022	366425.924	3936112.239	1	0	1	2355.03	2355	0	0	0	1	1	0
6	2022	366417.929	3936085.1	1	0	1	2311.47	2355	0	0	0	1	1	0
7	2022	366246.699	3935844.409	1	0	1	5095.681	9250	0	0	1	0	1	0
8	2022	366321.529	3935805.355	1	0	1	5676.483	13155	0	0	1	0	1	0
9	2022	366223.35	3935914.95	0	0	1	1050.761	4701	0	0	1	0	1	0
10	2022	366424.589	3935804.873	1	0	1	3492.509	11885	0	0	1	0	1	0
11	2022	366498.772	3935757.847	1	0	1	5024.954	13934	0	0	1	0	1	0
12	2022	366577.385	3935724.244	1	0	1	4896.731	11059	0	0	1	0	1	0
13	2022	366497.322	3935629.88	0	0	1	1779.985	8445	0	0	1	0	1	0
14	2022	366456.638	3935672.827	1	0	1	2931.086	12145	0	0	1	0	1	0
15	2022	366451.3	3935768.598	0	0	1	4317.191	14531	0	0	1	0	1	0
16	2022	366385.404	3935730.049	1	0	1	4181.453	13693	0	0	1	0	1	0
17	2022	367427.092	3934813.374	1	0	1	1472.429	1472	0	0	1	0	1	0
18	2022	367407.716	3934125.997	1	0	1	4002.884	4493	0	0	0	0	1	0
19	2022	367392.106	3934248.086	1	0	1	1636.955	2565	0	0	0	0	1	0
20	2022	367567.985	3933653.383	0	0	1	4825.446	13669	0	0	0	1	1	0
21	2022	367589.6	3933456.018	0	0	1	6903.136	15727	0	0	0	1	1	0
22	2022	367633.014	3933343.349	0	0	1	6990.886	13630	0	77	0	1	1	0
23	2022	367731.448	3933214.103	0	0	1	6558.664	12521	0	0	0	1	1	0
24	2022	367758.694	3933137.949	0	0	1	5717.137	17485	0	0	0	1	1	0
25	2022	367701.766	3933041.629	0	0	1	3108.993	8382	58	2908	0	1	1	0
26	2022	367773.353	3933063.09	0	0	1	6073.672	14120	0	0	0	1	1	0
48	2022	357223.629	3940522.111	1	1	1	3774.774	4033	3565	22330	1	0	1	0
49	2022	357026.476	3940354.632	1	1	1	3633.592	10012	0	4684	0	1	1	0
50	2022	357001.644	3940374.895	0	0	1	3233.411	7779	25	4876	0	1	1	0
51	2022	357049.595	3940284.194	1	1	1	5198.974	11072	0	5054	0	1	1	0
52	2022	357119.573	3940133.466	1	1	1	3520.097	8789	229	3900	0	1	1	0
53	2022	357184.799	3940046.606	1	1	1	3791.304	8714	0	477	0	1	1	0
54	2022	357305.392	3939956.005	1	1	1	1456.985	2365	900	7696	0	1	1	0
55	2022	357352.445	3939732.704	0	0	1	0	0	675	10754	1	0	1	0
56	2022	357432.426	3939572.102	1	1	1	8471.396	14180	2589	17404	0	1	1	0
56	2022	356906.093	3940535.073	1	1	1	8471.396	14180	2589	17404	0	1	1	0
57	2022	357504.346	3939518.724	1	1	1	8140.037	13172	2547	17998	0	1	1	0
57	2022	356898.775	3940572.897	1	1	1	8140.037	13172	2547	17998	0	1	1	0
58	2022	357488.359	3939496.479	0	0	1	6589.69	12322	2232	17310	0	1	1	0
58	2022	356875.503	3940592.363	0	0	1	6589.69	12322	2232	17310	0	1	1	0
59	2022	358985.111	3939057.459	1	1	0	5108.382	5823	1289	5737	0	1	1	0
62	2022	357057.573	3940421.698	1	1	1	1280.822	3993	756	6333	1	0	1	0
63	2022	357497.328	3939856.5	1	1	1	3873.359	6970	3904	22008	1	0	1	0
64	2022	357572.312	3939925.822	1	1	1	1640.305	3805	2627	19934	1	0	1	0
65	2022	357576.879	3939094.884	1	0	1	1928.996	1929	0	4121	0	1	1	0
66	2022	357785.986	3939252.646	1	0	1	304.928	797	1579	11524	1	0	1	0
67	2022	357731.753	3939260.676	1	1	1	714.419	797	285	11431	1	0	1	0
68	2022	357785.313	3938895.684	1	0	1	4533.332	7477	0	0	0	1	1	0
69	2022	357769.264	3938829.502	1	0	1	4119.318	7293	0	0	0	1	1	0
70	2022	357784.152	3938849.738	1	0	1	5146.687	7397	0	0	0	1	1	0
71	2022	357805.291	3938896.281	1	0	1	3547.215	7084	0	0	0	1	1	0
72	2022	357832.693	3938728.275	1	0	1	1413.268	1438	0	0	0	1	0	1
73	2022	356498.17	3938735.373	1	0	1	2377.436	4501	971	6373	0	1	1	0
74	2022	356522.655	3941193.457	0	1	1	496.2	832	5505	19400	0	1	1	0
75	2022	356557.573	3941335.304	1	1	1	3390.664	4266	2624	16845	0	1	1	0
76	2022	356400.864	3940938.083	1	1	1	2918.379	4154	1803	13068	0	1	1	0
77	2022	356811.051	3941031.914	1	0	1	1625.214	1625	3927	21835	1	0	1	0
78	2022	356906.616	3940939.691	1	1	1	1828.597	1829	2693	16543	1	0	1	0
79	2022	358017.147	3940367.178	1	1	1	2619.53	9117	1191	10957	1	0	1	0
80	2022	357964.449	3940358.4	1	0	1	6731.046	17343	137	8183	1	0	1	0
81	2022	358771.475	3941048.798	0	1	1	2735.966	2736	2598	16269	1	0	1	0
82	2022	358752.841	3941065.206	0	1	1	2292.032	2736	3609	17585	1	0	1	0
83	2022	360846.304	3940837.508	1	1	1	4909.684	6402	440	4150	1	0	1	0
84	2022	357427.185	3939299.557	1	1	0	2500.957	3763	2513	15233	0	0	0	0
85	2022	357687.866	3938955.792	1	0	0	840.805	1957	0	566	0	0	0	0
86	2022	361731.402	3938750.008	0	0	1	2188.289	2188	0	0	0	1	1	1
87	2022	362413.672	3938434.438	1	0	1	2194.558	4673	679	2968	0	1	1	1
88	2022	362406.414	3938374.16	1	0	1	3342.328	5045	1594	4788	0	1	1	1
89	2022	362437.952	3938356.477	1	0	1	2907.815	4706	0	3264	0	1	1	1
90	2022	362400.783	3938175.371	1	0	1	1158.929	2432	821	6377	0	1	1	1
91	2022	362329.018	3938081.297	1	0	1	3820.805	4933	1803	9848	0	1	1	1
92	2022	362337.395	3938124.095	1	0	1	2457.113	5945	519	8502	0	1	1	1
93	2022	362290.789	3938088.528	1	0	1	3451.524	4891	2015	6489	0	1	1	1
94	2022	362325.452	3937947.417	1	1	1	1668.464	1682	970	11790	0	1	1	1
95	2022	361772.452	3936919.903	1	0	1	4699.065	6042	1958	12816	0	1	1	0
96	2022	362332.286	3936750.793	1	0	1	3267.105	3267	0	4019	0	1	1	0
97	2022	362548.139	3936706.322	0	0	1	2022.163	2994	138	5625	0	1	1	0
98	2022	362532.838	3936688.933	1	0	1	2887.152	2994	219	6632	0	1	1	1
99	2022	362552.301	3936890.057	0	0	1	1465.057	1465	1586	9253	0	1	1	1
103	2022	363939.611	3937548.041	1	0	1	1956.979	2482	4457	18750	0	1	1	0
104	2022	363908.297	3937455.8	1	0	1	1576.417	3362	3563	22101	0	1	1	0
105	2022	363893.087	3937421.437	1	0	1	1551.22	2534	4281	22716	0	1	1	0
106	2022	363874.38	3937342.025	1	0	1	251.312	1177	4307	20773	0	1	1	0
107	2022	363809.035	3937085.792	1	0	1	2906.365	5092	3740	21748	1	0	1	0
109	2022	352951.099	3943616.955	0	0	0	0	0	0	3223	1	0	1	0
111	2022	351933.009	3943559.21	0	0	0	0	0	3662	14964	1	0	1	0
113	2022	352043.544	3943712.493	0	0	0	0	0	0	2201	1	0	1	0
115	2022	352809.703	3943698.095	0	0	0	0	0	859	13524	1	0	1	0
116	2022	351587.775	3943866.464	0	0	0	0	0	1579	7427	1	0	1	0
117	2022	354761.553	3940978.296	0	0	0	5175.92	10478	1291	15699	1	0	1	1
118	2022	356382.006	3939858.776	0	0	1	1554.637	5245	0	0	1	0	1	1
119	2022	356334.131	3939837.364	0	0	1	3173.834	7803	0	102	1	0	1	1
121	2022	356270.647	3939848.735	1	1	1	2591.463	11538	0	2112	1	0	1	1
122	2022	356228.604	3939901.014	1	1	1	4341.821	11371	111	4536	1	0	1	1
123	2022	356253.034	3939942.98	0	1	1	6193.046	13294	0	233	1	0	1	1
124	2022	356223.971	3939933.227	1	1	1	4482.554	10848	0	2455	1	0	1	1
125	2022	355877.366	3940383.409	1	0	1	2760.2	3975	0	2330	1	0	1	1
126	2022	355852.279	3940441.545	1	0	1	1483.203	3949	831	6004	1	0	1	1
127	2022	355652.121	3940386.923	0	1	1	1688.597	1689	240	5995	1	0	1	1
128	2022	355794.529	3940862.015	1	1	1	2786.64	3037	2572	12308	1	0	1	1
129	2022	355853.14	3940858.358	1	0	1	1184.195	3037	163	5693	1	0	1	1
130	2022	355606.996	3941193.492	0	1	0	2361.644	3513	5011	26418	1	0	1	1
131	2022	355116.046	3941108.302	1	1	1	2686.534	4086	1456	14096	1	0	1	1
132	2022	355080.969	3941272.069	0	1	1	1938.491	2933	635	8246	1	0	1	1
133	2022	354705.022	3941038.268	1	1	1	5135.661	9405	20	11351	1	0	1	1
1	2023	357771.94	3939243.894	0	0	0	594.505	796.735	828.13	11042	0	0	0	0
2	2023	357598.303	3939081.59	0	0	0	1719.248	1928.996	8.811	5046	0	0	0	0
3	2023	357681.786	3938946.013	1	1	1	840.805	1947.05	0	391	0	0	1	1
4	2023	357784.34	3938855.822	1	0	1	5508.122	7397.292	0	0	0	1	1	0
5	2023	355806.258	3940840.186	1	1	1	2374.013	3037.213	2877.808	12014	0	1	1	0
6	2023	355834.898	3940435.996	0	0	0	1401.175	3922.878	1410.822	7272	0	0	0	0
7	2023	355900.47	3940388.335	0	0	0	2238.031	3897.024	0	915	0	1	1	0
8	2023	354888.118	3940627.443	0	1	1	2015.719	2016.872	2183.944	6808	0	1	1	0
9	2023	355102.877	3941128.865	1	1	1	2581.244	4521.35	484.863	13100	0	1	1	0
10	2023	355075.981	3941282.505	1	1	1	1911.228	2730.313	238.928	8568	0	1	1	0
11	2023	355614.05	3941197.832	0	1	0	2714.72	3513.162	4646.143	26455	1	0	1	0
12	2023	356371.09	3939880.877	1	1	1	2042.845	7554.757	0	0	1	1	1	0
13	2023	356455.85	3938739.583	0	0	0	4281.531	4500.637	1805.957	11083	0	0	1	0
14	2023	358991.246	3939056.902	1	1	1	4938.918	5822.83	1463.948	6173	1	0	1	0
15	2023	357958.308	3940357.032	1	1	1	7102.335	18126.533	16.594	7862	1	0	1	0
16	2023	355639.857	3940362.58	0	1	0	1676.487	1688.597	158.352	6929	0	0	1	0
17	2023	356288.929	3939848.239	0	1	1	3375.604	11182.822	0	758	0	1	1	1
18	2023	356224.964	3939912.122	1	1	1	4395.775	10979.912	0	3954	0	1	1	1
19	2023	356328.194	3939859.293	1	1	1	4432.975	10175.8	0	0	0	1	1	1
20	2023	361716.717	3938769.499	0	0	0	2174.751	2188.289	0	0	0	0	0	0
21	2023	358017.127	3940351.829	0	0	1	2864.308	9384.533	443.308	11401	1	0	1	0
22	2023	358751.16	3941058.599	0	1	1	2375.164	2735.966	3810.489	18218	1	0	1	0
23	2023	360794.546	3940873.807	1	1	1	2773.39	5455.733	600.412	4120	0	1	1	0
24	2023	360852.473	3940835.443	0	0	1	4721.569	6402.155	490.767	4001	0	1	1	0
25	2023	356837.513	3941024.08	1	1	1	1624.962	2153.378	3864.711	17552	1	0	1	0
26	2023	356903.304	3940938.129	1	1	1	1828.597	1828.597	2898.481	17186	1	0	1	0
27	2023	356906.608	3940530.969	1	1	1	3801.914	7758.944	2560.305	12638	1	0	1	1
28	2023	356885.542	3940600.507	1	1	1	4431.922	6767.639	386.007	6034	1	0	1	1
29	2023	354340.569	3941817.144	0	1	1	0	0	7727.566	30910	1	0	1	0
30	2023	356529.979	3941189.232	1	1	1	496.2	752.676	5008.357	19590	1	0	1	0
31	2023	356565.954	3941325.069	0	0	0	3241.512	4265.534	3530.276	16373	0	1	1	0
32	2023	356401.645	3940930.993	1	1	1	2824.531	4153.596	2220.125	13880	1	0	1	0
33	2023	357046.38	3940278.583	1	1	1	5394.954	11070.912	0	5070	0	0	1	1
34	2023	357120.826	3940130.027	1	1	1	3558.229	8702.141	170.698	3673	1	1	1	0
35	2023	357181.239	3940055.691	1	0	1	3769.927	9200.922	0	533	0	1	1	0
36	2023	357313.312	3939957.174	1	1	1	1456.985	2043.548	1420.659	8935	0	1	1	0
37	2023	357054.713	3940416.794	1	1	1	1325.589	4406.547	770.771	5825	0	1	1	1
38	2023	357227.574	3940522.474	1	1	1	3640.156	4033.397	3655.809	22305	1	0	1	0
39	2023	357030.095	3940349.192	1	1	1	3776.738	10115.656	0	4747	0	1	1	0
40	2023	357004.269	3940368.981	1	0	1	3484.882	8335.635	0.073	4935	0	1	1	0
41	2023	357508.151	3939515.996	1	1	1	2633.622	5258.574	1637.45	9871	0	1	1	0
42	2023	357591.581	3939588.006	1	1	1	0	304.124	2998.325	18440	1	0	1	0
43	2023	357426.222	3939298.806	1	1	1	2537.672	3762.741	2582.126	15416	1	0	1	0
44	2023	357733.532	3939253.623	1	1	1	722.942	796.735	289.404	10923	0	0	1	0
45	2023	357354.344	3939727.649	0	0	0	0	0	573.304	10528	0	0	0	0
46	2023	357499.848	3939844.234	1	1	1	3943.561	6779.599	3783.829	22710	1	0	1	0
47	2023	357568.947	3939918.472	1	1	1	1903.372	4098.53	2910.318	19929	1	0	1	0
48	2023	357432.215	3939573.305	1	1	1	4469.59	6235.441	134.97	5119	0	1	1	0
49	2023	357784.996	3938902.66	1	0	1	4076.738	7546.471	0	0	0	1	1	0
50	2023	357822.692	3938740.146	0	0	0	1413.268	1822.081	0	0	0	1	0	1
51	2023	354695.233	3941035.63	0	1	0	5022.91	9145.792	248.281	10795	0	1	1	0
52	2023	354771.375	3940969.469	0	0	0	4858.398	9750.499	1250.145	16163	0	0	0	0
53	2023	351595.411	3943866.475	0	0	0	0	0	1547.835	7512	0	0	0	0
54	2023	351941.42	3943559.447	0	0	0	0	0	3341.102	14614	0	0	0	0
55	2023	352046.234	3943709.479	1	1	1	0	0	0	2011	0	1	1	0
56	2023	352812.976	3943701.687	1	1	0	0	0	575.957	13183	1	0	1	0
58	2023	352897.272	3943660.828	1	1	1	0	0	970.129	10569	1	1	1	0
59	2023	352949.89	3943621.559	1	1	1	0	0	0	3821	1	0	1	0
60	2023	361712.483	3938770.044	0	0	0	2091.656	2188.289	0	0	0	1	1	1
61	2023	362330.068	3936763.481	0	0	0	3217.487	3267.105	0	4897	0	1	0	1
62	2023	362407.763	3938430.324	1	0	1	2348.026	4748.016	827.336	3270	0	1	1	0
63	2023	362403.372	3938390.656	1	0	1	3230.536	5044.831	1619.144	4447	0	1	1	0
64	2023	362443.616	3938367.261	1	1	1	2844.834	5027.376	0	2768	0	1	1	0
65	2023	362538.721	3936703.974	0	0	0	2282.231	2993.979	0	5799	0	0	1	0
66	2023	363808.392	3937095.354	0	0	0	2868.753	5104.463	3450.769	22128	1	0	1	0
67	2023	363924.524	3937546.75	0	0	0	2010.866	2579.488	4209.696	20402	1	1	1	0
68	2023	363872.089	3936980.617	0	0	0	4120.946	10286.567	2539.622	16235	0	1	1	0
69	2023	362362.876	3938105.145	1	1	1	2132.41	5583.295	2057.177	12094	0	1	1	0
70	2023	361803.671	3936930.392	1	1	1	3684.332	5709.355	1087.301	11851	1	1	1	0
71	2023	362546.038	3936884.75	0	0	0	1465.057	1465.057	1761.827	9261	0	1	1	1
72	2023	362406.602	3938185.827	0	1	0	1158.929	1967.262	548.876	6280	0	1	1	0
73	2023	363885.896	3937392.528	0	0	0	1002.195	1917.07	5207.777	22256	1	1	1	0
74	2023	363899.136	3937444.043	0	0	0	1639.035	2954.703	3450.112	22459	1	1	1	0
75	2023	363862.365	3937333.137	0	0	0	251.312	962.946	3024.206	20811	1	1	1	0
76	2023	362290.873	3938118.697	1	1	1	1860.63	4891.186	1983.879	4413	1	1	1	0
77	2023	362311.638	3937955.393	1	1	1	1618.062	1954.729	380.067	11209	1	1	1	0
78	2023	366387.067	3935716.26	0	0	0	4210.27	12261.251	0	0	0	1	1	1
79	2023	366304.834	3935809.821	0	0	0	5813.185	12505.571	0	0	0	1	1	1
80	2023	366257.205	3935840.27	0	0	0	5448.843	10079.951	0	0	0	1	1	1
81	2023	366256.754	3935872.534	0	0	0	3739.634	8482.855	0	0	0	1	1	1
82	2023	365313.811	3937693.242	0	0	0	5268.372	9002.594	0	0	0	1	1	1
83	2023	364440.402	3937008.1	0	0	0	4637.161	10885.384	297.85	6048	0	1	1	1
84	2023	367619.316	3933305.449	0	0	0	4393.297	11654.915	0	2562	0	1	1	1
85	2023	367597.146	3933434.092	0	0	0	6060.02	16650.125	0	0	0	1	1	1
86	2023	367553.554	3933637.776	0	0	0	5993.096	15111.098	0	0	0	1	1	1
87	2023	367411.191	3934143.388	0	0	0	3283.394	5035.151	0	0	0	1	1	1
88	2023	367706.544	3933039.569	0	0	0	3326.453	8671.484	43.644	2643	0	1	1	1
89	2023	367778.907	3933064.336	0	0	0	5997.709	14052.764	0	0	0	1	1	1
90	2023	367765.435	3933131.435	0	0	0	5389.161	17599.208	0	0	0	1	1	1
91	2023	367724.642	3933234.148	0	0	0	5032.553	12228.708	0	0	0	1	1	1
92	2023	366562.408	3935709.255	0	0	0	6546.354	12604.843	0	0	0	1	1	1
93	2023	366509.422	3935765.993	0	0	0	4317.052	12325.598	0	0	0	1	1	1
94	2023	366407.906	3935814.747	0	0	0	3392.385	11538.739	0	0	0	1	1	1
95	2023	366420.058	3935771.38	0	0	0	4571.83	15256.127	0	0	0	1	1	1
96	2023	367387.514	3934246.531	0	0	0	1636.955	2625.288	0	0	0	1	1	1
97	2023	367418.686	3934803.477	0	0	0	1472.429	1472.429	0	0	0	1	1	1
98	2023	366519.952	3935636.511	0	0	0	2360.415	9792.045	0	0	0	1	1	1
99	2023	366468.138	3935676.414	0	0	0	3490.236	13430.372	0	0	0	1	1	1
100	2023	366429.578	3936112.601	0	0	0	2355.03	2355.03	0	0	0	1	1	1
101	2023	366418.586	3936087.445	0	0	0	2336.16	2355.03	0	0	0	1	1	1
102	2023	365505.495	3936500.892	0	0	0	4673.306	6634.265	0	0	0	1	1	1
103	2023	365303.768	3937611.527	0	0	0	5735.291	11195.348	0	0	0	1	1	1
